# Supplementary material for: Melicope balgooyi Appelhans, W.L. Wagner & K.R. Wood, a new species and new record in Melicope section Melicope (Rutaceae) for the Austral Islands
Source: PhytoKeys. 2014 Jul 25;(39):77–86. doi: 10.3897/phytokeys.39.7691 (PMC4152893; doi:10.3897/phytokeys.39.7691)
Supplement: XML Treatment for Melicope balgooyi [file phytokeys.39.7691-treatment1.xml]

<!DOCTYPE tp:taxon-treatment
  PUBLIC "-//TaxonX//DTD Taxonomic Treatment Publishing DTD v0 20100105//EN" "tax-treatment-NSO.dtd">
<tp:taxon-treatment xmlns:tp="http://www.plazi.org/taxpub"><tp:treatment-meta><kwd-group><label>Taxon classification</label><kwd><named-content content-type="kingdom">Plantae</named-content></kwd><kwd><named-content content-type="order">Sapindales</named-content></kwd><kwd><named-content content-type="family">Rutaceae</named-content></kwd></kwd-group><mixed-citation publication-type="journal"><person-group><name><surname>Appelhans</surname><given-names>Marc S.</given-names></name><name><surname>Wagner</surname><given-names>Warren L.</given-names></name><name><surname>Wood</surname><given-names>Kenneth R.</given-names></name></person-group><article-title><italic>Melicope balgooyi</italic> Appelhans, W.L. Wagner &amp; K.R. Wood, a new species and new record in <italic>Melicope</italic> section <italic>Melicope</italic> (Rutaceae) for the Austral Islands</article-title><source>PhytoKeys</source><day>25</day><month>7</month><year>2014</year><volume>2014</volume><issue>39</issue><fpage>77</fpage><lpage>86</lpage><pub-id pub-id-type="doi">10.3897/phytokeys.39.7691</pub-id></mixed-citation></tp:treatment-meta><tp:nomenclature><tp:taxon-name>
                        <tp:taxon-name-part taxon-name-part-type="genus">Melicope</tp:taxon-name-part>
                        <tp:taxon-name-part taxon-name-part-type="species">balgooyi</tp:taxon-name-part>
                        <object-id xmlns:xlink="http://www.w3.org/1999/xlink" xlink:type="simple">urn:lsid:ipni.org:names:77140886-1</object-id>
                    </tp:taxon-name><tp:taxon-authority>Appelhans, W.L. Wagner &amp; K.R. Wood</tp:taxon-authority><tp:taxon-status xmlns:xlink="http://www.w3.org/1999/xlink" xlink:type="simple">sp. nov.</tp:taxon-status><xref ref-type="fig" rid="F3">Figs 3</xref><xref ref-type="fig" rid="F4">, 4a</xref></tp:nomenclature><tp:treatment-sec sec-type="Type"><title>Type.</title><p>AUSTRAL ISLANDS: Rapa Iti, Maii, below rim near Pokumaru, 29 Apr 2002, K.R. Wood 9727 (holotype: PTBG-041326!, isotype: NY!).</p><!--PageBreak--><p>This new species of Melicope differs from other species in that genus by the combination of alternate to sub-opposite leaves and oblanceolate leaves with a cordate base.</p></tp:treatment-sec><tp:treatment-sec sec-type="Description"><title>Description.</title><!--PageBreak--><p><italic>Shrub</italic> 50 to 150 cm of height; plants possibly dioecious; trichomes simple, greyish-white; branches brown-red and glabrous, 2–3 mm wide at third internode. <italic>Leaves</italic> with glandular dots, alternate to sub-opposite, unifoliolate, glossy dark green above with yellow or green-white midrib, 4.5–9 × 2.3–3.8 cm, petiole 0–1 mm long, terete, glabrous; blades sub-coriaceous, glabrous on both sides, obovate to oblanceolate, margin entire, apex rounded or obtuse, base cordate; venation brochidodromous, midrib prominulous or plane on both surfaces, secondary veins and veinlet reticulation prominulous, 10–17 secondary veins per side. <italic>Inflorescences</italic> unisexual, axillary, bracteate, several-flowered, up to 1.8 cm long, axes and bracts puberulent. <italic>Flowers</italic> unisexual, tetramerous; pedicel 1.3 to 2.2 mm long; sepals ovate to rounded, pellucid-dotted, glabrous or slightly ciliolate, 1.2 to 1.5 mm long, same size in staminate and pistillate flowers; petals ovate to elliptic, cream-green, pellucid-dotted, glabrous, 2.5 to 2.8 mm long, same size in staminate and pistillate flowers; stamens 8, glabrous; gynoecium 4-carpellate, glabrous, pellucid-dotted, 2 mm long, stigma peltate, young stigma white. <italic>Fruiting</italic> carpels and seeds not known.</p><fig id="F3" position="float" orientation="portrait"><label>Figure 3.</label><caption><p>The newly described <italic><tp:taxon-name>Melicope balgooyi</tp:taxon-name></italic> Appelhans, W.L. Wagner &amp; K.R. Wood. <bold>A</bold> Flowering branch <bold>B</bold> Leaf with detailed venation <bold>C</bold> Pistillate inflorescence [peduncle not shown in full length] <bold>D</bold> Single staminate flower. Based on K.R. Wood 9727 (PTBG, <bold>A–C</bold>) and K.R. Wood 9698 (PTBG, <bold>D</bold>).</p></caption><graphic xmlns:xlink="http://www.w3.org/1999/xlink" xlink:href="phytokeys-039-077-g003.jpg" position="float" orientation="portrait" xlink:type="simple"/></fig></tp:treatment-sec><tp:treatment-sec sec-type="Additional specimens"><title>Additional specimens</title><p><bold>(paratypes).</bold> <bold>Austral Islands.</bold> <bold>Rapa:</bold> Pokumaru summit region, upper windswept slopes of Maii, 21 Apr 2002, K.R. Wood 9698 (PTBG!, NY!).</p></tp:treatment-sec><tp:treatment-sec sec-type="Distribution and ecology"><title>Distribution and ecology.</title><p>Austral Islands (French Polynesia), only known from the type locality on slopes near the summit of Mount Pokumaru on Rapa; 550-580 m.</p><p><italic><tp:taxon-name>Melicope balgooyi</tp:taxon-name></italic> was discovered around the tall spire-like peak of Pokumaru (<xref ref-type="fig" rid="F4">Fig. 4b</xref>) between 550 and 580 m. The habitat is characterized by a windswept shrubland and forest that runs along and below an east to west ridgeline. The plant communities around Pokumaru are unique with small relictual patches of tropical montane cloud forest (TMCF) along with adjacent wet cliffs and steep slopes dominated by <italic><tp:taxon-name>Freycinetia arborea</tp:taxon-name></italic> Gaudich. Tree species in the TMCF zone which are associated with <italic><tp:taxon-name>Melicope balgooyi</tp:taxon-name></italic> include <italic><tp:taxon-name>Fitchia rapense</tp:taxon-name></italic> F. Br., <italic><tp:taxon-name>Meryta choristantha</tp:taxon-name></italic> Harms, <italic><tp:taxon-name>Oparanthus coriaceus</tp:taxon-name></italic> (F. Br.) Sherff, <italic><tp:taxon-name>Carokia collenettei</tp:taxon-name></italic> Riley, <italic><tp:taxon-name>Metrosideros collina</tp:taxon-name></italic> (J.R. Forst. &amp; G. Forst.) A. Gray, <italic><tp:taxon-name>Geniostoma rapense</tp:taxon-name></italic> F. Br., and <italic><tp:taxon-name>Weinmannia rapensis</tp:taxon-name></italic> F. Br. Shrubs, vines, and herbs include <italic><tp:taxon-name>Dianella intermedia</tp:taxon-name></italic> Endl. var. <italic>punctata</italic> F. Br., <italic><tp:taxon-name>Astelia rapensis</tp:taxon-name></italic> Skottsb., <italic><tp:taxon-name>Plantago rupicola</tp:taxon-name></italic> Pilg., <italic><tp:taxon-name>Alyxia stellata</tp:taxon-name></italic> (J.R. Forst. &amp; G. Forst.) Roem. &amp; Schult., <italic><tp:taxon-name>Freycinetia arborea</tp:taxon-name></italic>, and <italic><tp:taxon-name>Hebe rapensis</tp:taxon-name></italic> (F. Br.) Garnock-Jones. Dominant ferns include <italic><tp:taxon-name>Sphaeropteris medullaris</tp:taxon-name></italic> (G. Forst.) Bernh., <italic><tp:taxon-name>Alsophila stokesii</tp:taxon-name></italic> (E.D. Br.) R.M.Tryon, <italic><tp:taxon-name>Blechnum attenuatum</tp:taxon-name></italic> (Sw.) Mett., <italic><tp:taxon-name>Blechnum orientale</tp:taxon-name></italic> L., <italic><tp:taxon-name>Blechnum venosum</tp:taxon-name></italic> Copel., <italic><tp:taxon-name>Blechnum vulcanicum</tp:taxon-name></italic> (Blume) Kuhn var. <italic>rapense</italic> E.D. Br., <italic><tp:taxon-name>Polystichum rapense</tp:taxon-name></italic> E.D. Br., <italic><tp:taxon-name>Dicranopteris linearis</tp:taxon-name></italic> (Burm. F.) Underw., <italic><tp:taxon-name>Belvisia dura</tp:taxon-name></italic> (Copel.) Copel., <italic><tp:taxon-name>Doodia media</tp:taxon-name></italic> R. Br., <italic><tp:taxon-name>Elaphoglossum savaiense</tp:taxon-name></italic> (Baker) Diels, and <italic><tp:taxon-name>Davallia solida</tp:taxon-name></italic> (G. Forst.) Sw. Less than 20 individuals of <italic><tp:taxon-name>Melicope balgooyi</tp:taxon-name></italic> are estimated to occur around this only known site.</p><fig id="F4" position="float" orientation="portrait"><label>Figure 4.</label><caption><p><bold>A</bold> Habit of <italic><tp:taxon-name>Melicope balgooyi</tp:taxon-name></italic> Appelhans, W.L. Wagner &amp; K.R. Wood in situ <bold>B</bold> Habitat of <italic><tp:taxon-name>Melicope balgooyi</tp:taxon-name></italic> around the steep precipitous slopes of Pokumaru, Rapa, Austral Islands.</p></caption><graphic xmlns:xlink="http://www.w3.org/1999/xlink" xlink:href="phytokeys-039-077-g004.jpg" position="float" orientation="portrait" xlink:type="simple"/></fig><!--PageBreak--><!--PageBreak--></tp:treatment-sec><tp:treatment-sec sec-type="Etymology"><title>Etymology.</title><p>The species is named in honor of Dr. Max M.J. van Balgooy, a specialist of the SE Asian flora. Dr. van Balgooy has annotated the herbarium sheets of this new species stating that it is an “unusual <tp:taxon-name>Rutaceae</tp:taxon-name> near <italic><tp:taxon-name>Platydesma</tp:taxon-name></italic>”. Phylogenetic studies (<xref ref-type="bibr" rid="B5">Harbaugh et al. 2009</xref>; <xref ref-type="bibr" rid="B1">Appelhans et al. 2014a</xref>, <xref ref-type="bibr" rid="B2">2014b</xref>) have shown that <italic><tp:taxon-name>Platydesma</tp:taxon-name></italic> is included within <italic><tp:taxon-name>Melicope</tp:taxon-name></italic>, proving Dr. van Balgooy’s assumptions to be true. In addition to <italic><tp:taxon-name>Melicope maxii</tp:taxon-name></italic> T.G. Hartley, which is endemic to Sulawesi (Indonesia), <italic><tp:taxon-name>Melicope balgooyi</tp:taxon-name></italic> is the second species of <italic><tp:taxon-name>Melicope</tp:taxon-name></italic> named after Dr. van Balgooy.</p></tp:treatment-sec><ref-list><ref id="B5"><mixed-citation xmlns:xlink="http://www.w3.org/1999/xlink" xlink:type="simple"><person-group><name name-style="western"><surname>Harbaugh</surname><given-names>DT</given-names></name><name name-style="western"><surname>Wagner</surname><given-names>WL</given-names></name><name name-style="western"><surname>Allan</surname><given-names>GJ</given-names></name><name name-style="western"><surname>Zimmer</surname><given-names>EA</given-names></name></person-group> (<year>2009</year>) <article-title>The Hawaiian Archipelago is a stepping stone for dispersal in the Pacific: an example from the plant genus <italic>Melicope</italic> (Rutaceae).</article-title><source>Journal of Biogeography</source><volume>36</volume>(<issue>2</issue>): <fpage>230</fpage>–<lpage>241</lpage>. doi: <ext-link ext-link-type="doi" xlink:href="10.1111/j.1365-2699.2008.02008.x" xlink:type="simple">10.1111/j.1365-2699.2008.02008.x</ext-link></mixed-citation></ref><ref id="B1"><mixed-citation xmlns:xlink="http://www.w3.org/1999/xlink" xlink:type="simple"><person-group><name name-style="western"><surname>Appelhans</surname><given-names>MS</given-names></name><name name-style="western"><surname>Wen</surname><given-names>J</given-names></name><name name-style="western"><surname>Wagner</surname><given-names>WL</given-names></name></person-group> (<year>2014a</year>) <article-title>A molecular phylogeny of <italic>Acronychia</italic>, <italic>Euodia</italic>, <italic>Melicope</italic> and relatives (Rutaceae) reveals polyphyletic genera and key innovations for species richness.</article-title><source>Molecular Phylogenetics and Evolution</source><volume>79</volume>: <fpage>54</fpage>–<lpage>68</lpage>. doi: <ext-link ext-link-type="doi" xlink:href="10.1016/j.ympev.2014.06.014" xlink:type="simple">10.1016/j.ympev.2014.06.014</ext-link></mixed-citation></ref><ref id="B2"><mixed-citation xmlns:xlink="http://www.w3.org/1999/xlink" xlink:type="simple"><person-group><name name-style="western"><surname>Appelhans</surname><given-names>MS</given-names></name><name name-style="western"><surname>Wen</surname><given-names>J</given-names></name><name name-style="western"><surname>Wood</surname><given-names>KR</given-names></name><name name-style="western"><surname>Allan</surname><given-names>GJ</given-names></name><name name-style="western"><surname>Zimmer</surname><given-names>EA</given-names></name><name name-style="western"><surname>Wagner</surname><given-names>WL</given-names></name></person-group> (<year>2014b</year>) <article-title>Molecular phylogenetic analysis of Hawaiian Rutaceae (<italic>Melicope</italic>, <italic>Platydesma</italic> and <italic>Zanthoxylum</italic>) and their different colonisation patterns.</article-title><source>Botanical Journal of the Linnean Society</source><volume>174</volume>: <fpage>425</fpage>–<lpage>448</lpage>. doi: <ext-link ext-link-type="doi" xlink:href="10.1111/boj.12123" xlink:type="simple">10.1111/boj.12123</ext-link></mixed-citation></ref></ref-list></tp:taxon-treatment>
